# Supplementary material for: Sorting and Manipulation of Human PGC-LC Using PDPN and Hanging Drop Cultures
Source: Cells. 2022 Nov 29;11(23):3832. doi: 10.3390/cells11233832 (PMC9736549; doi:10.3390/cells11233832)
Supplement: Supplementary file 1 [file cells-11-03832-s001.zip]

Archive with 1 entries (1 files):
- cells-2036621-supplementary.pdf
